# Supplementary material for: Sweetpotato Leaves Inhibit Lipopolysaccharide-Induced Inflammation in RAW 264.7 Macrophages via Suppression of NF-κB Signaling Pathway
Source: Foods. 2021 Aug 31;10(9):2051. doi: 10.3390/foods10092051 (PMC8464942; doi:10.3390/foods10092051)
Supplement: Supplementary file 1 [file foods-10-02051-s001.zip]

Archive with 1 entries (1 files):
- foods-1338961-supplementary.pdf
